# Supplementary material for: Modulators of Sensitivity and Resistance to Inhibition of PI3K Identified in a Pharmacogenomic Screen of the NCI-60 Human Tumor Cell Line Collection
Source: PLoS One. 2012 Sep 28;7(9):e46518. doi: 10.1371/journal.pone.0046518 (PMC3460918; doi:10.1371/journal.pone.0046518)
Supplement: Table S1 — In vitro sensitivity of the NCI-60 tumor cell line collection to GDC-0941. GI50 values (in µM) of GDC-0941 for 60 cell lines are rank ordered from lowest (most sensitive) to highest (resistant). (XLSX) [file pone.0046518.s007.xlsx]

## Sheet: Sheet1
CELL LINE	GDC-0941 GI50 (µM)
T-47D	0.0107152
SNB-75	0.0144544
IGROV1	0.0263027
BT-549	0.0316228
MCF7	0.0549541
HL-60(TB)	0.057544
HS 578T	0.0707946
UACC-257	0.0776247
UO-31	0.0776247
HOP-92	0.0831764
SK-OV-3	0.0831764
MDA-MB-468	0.109648
SF-295	0.109648
UACC-62	0.112202
OVCAR-5	0.11749
HT29	0.120226
A498	0.123027
OVCAR-3	0.125892
MALME-3M	0.138038
PC-3	0.138038
MOLT-4	0.154882
ACHN	0.162181
CAKI-1	0.177828
EKVX	0.194985
MDA-MB-435	0.204174
NCI-H460	0.204174
HCT-15	0.20893
NCI-H322M	0.20893
SN12C	0.229087
SF-539	0.251189
A549/ATCC	0.251189
RXF 393	0.251189
COLO 205	0.269153
786-0	0.295121
DU-145	0.354813
HOP-62	0.363078
NCI-H522	0.371535
TK-10	0.549541
SK-MEL-28	0.616595
OVCAR-8	0.645654
HCT-116	0.691831
KM12	0.707946
LOX IMVI	0.707946
SF-268	0.74131
SK-MEL-2	0.758578
SW-620	0.831764
M14	0.870964
U251	1.04713
SNB-19	1.14815
NCI-H226	1.23027
SR	1.28825
SK-MEL-5	1.28825
HCC-2998	1.31826
MDA-MB-231	1.47911
NCI/ADR-RES	2.04174
NCI-H23	2.29087
CCRF-CEM	2.34423
K-562	3.46737
RPMI-8226	3.46737
OVCAR-4	3.80189
