# Supplementary material for: Modulators of Sensitivity and Resistance to Inhibition of PI3K Identified in a Pharmacogenomic Screen of the NCI-60 Human Tumor Cell Line Collection
Source: PLoS One. 2012 Sep 28;7(9):e46518. doi: 10.1371/journal.pone.0046518 (PMC3460918; doi:10.1371/journal.pone.0046518)
Supplement: Table S2 — 221 genes most differentially expressed between GDC-0941-sensitive and GDC-0941-resistant tumor cell lines ( P value<0.01). (XLSX) [file pone.0046518.s008.xlsx]

## Sheet:  
GENE SYMBOL	DESCRIPTION	T-TEST	P VALUE
VAV3	vav 3 oncogene	3.9935	0.00598802
DGKE	diacylglycerol kinase, epsilon 64kDa	3.3097	0.00798403
MBD1	methyl-CpG binding domain protein 1	3.17777	0.00598802
SERP1	stress-associated endoplasmic reticulum protein 1	2.97191	0.00598802
TXNL1	thioredoxin-like 1	2.87384	0.00598802
NLGN4X	neuroligin 4, X-linked	2.87041	0.00598802
C1ORF91	chromosome 1 open reading frame 91	2.75839	0.00598802
SLC25A1	solute carrier family 25 (mitochondrial carrier; citrate transporter), member 1	2.50267	0.00598802
ZBTB40	zinc finger and BTB domain containing 40	2.45658	0.00798403
FAM51A1	family with sequence similarity 51, member A1	2.35992	0.00598802
LOC116349	hypothetical protein BC014011	2.3304	0.00798403
KIAA1468	KIAA1468	2.26541	0.00598802
PIGN	phosphatidylinositol glycan, class N	2.22773	0.00598802
PKD1L1	polycystic kidney disease 1 like 1	2.1327	0.00598802
SELT	selenoprotein T	1.91629	0.00598802
CISH	cytokine inducible SH2-containing protein	1.84836	0.00798403
MGC50559	hypothetical protein MGC50559	1.80852	0.00798403
NPY5R	neuropeptide Y receptor Y5	1.78966	0.00798403
PEX10	peroxisome biogenesis factor 10	1.75195	0.00598802
C6ORF35	chromosome 6 open reading frame 35	1.7231	0.00598802
ZXDC	ZXD family zinc finger C	1.64675	0.00598802
LOC389172	hypothetical LOC389172	1.64143	0.00598802
GGA1	golgi associated, gamma adaptin ear containing, ARF binding protein 1	1.61636	0.00798403
FLJ14981	hypothetical protein FLJ14981	1.43504	0.00598802
EIF3S6IP	eukaryotic translation initiation factor 3, subunit 6 interacting protein	1.30419	0.00798403
ANKRD10	ankyrin repeat domain 10	1.18978	0.00798403
DNAJC3	DnaJ (Hsp40) homolog, subfamily C, member 3	0.945096	0.00598802
SLC5A9	solute carrier family 5 (sodium/glucose cotransporter), member 9	0.841257	0.00598802
DJ328E19.C1.1	hypothetical protein DJ328E19.C1.1	-0.0280853	0.00199601
STARS	striated muscle activator of Rho-dependent signaling	-0.13023	0.00199601
SNTG2	syntrophin, gamma 2	-0.214894	0.00199601
GPR88	G-protein coupled receptor 88	-0.227129	0.00399202
C8ORF8	chromosome 8 open reading frame 8	-0.298839	0.00199601
UROC1	urocanase domain containing 1	-0.354295	0.00199601
POU1F1	POU domain, class 1, transcription factor 1 (Pit1, growth hormone factor 1)	-0.448654	0.00998004
CACNA1E	calcium channel, voltage-dependent, alpha 1E subunit	-0.496014	0.00798403
TAPBP	TAP binding protein (tapasin)	-0.561978	0.00199601
ASCL3	achaete-scute complex (Drosophila) homolog-like 3	-0.639334	0.00199601
MGC39900	hypothetical protein MGC39900	-0.677405	0.00998004
FAM71A	family with sequence similarity 71, member A	-0.723564	0.00199601
CFC1	cripto, FRL-1, cryptic family 1	-0.740205	0.00998004
KIAA0892	KIAA0892	-0.761472	0.00199601
SDS	serine dehydratase	-0.766058	0.00798403
KIAA0265	KIAA0265 protein	-0.792095	0.00399202
KRTAP9-9	keratin associated protein 9-9	-0.80617	0.00998004
C1ORF19	chromosome 1 open reading frame 19	-0.811779	0.00199601
SDR-O	orphan short-chain dehydrogenase / reductase	-0.841739	0.00199601
CEACAM8	carcinoembryonic antigen-related cell adhesion molecule 8	-0.899225	0.00199601
LOC339903	hypothetical protein LOC339903	-0.906846	0.00199601
LOC441351	hypothetical gene supported by BX537900	-0.943173	0.00199601
DCST1	DC-STAMP domain containing 1	-0.946738	0.00199601
SLIC1	selectin ligand interactor cytoplasmic-1	-0.96506	0.00199601
RBPSUHL	recombining binding protein suppressor of hairless (Drosophila)-like	-0.973429	0.00199601
ARR3	arrestin 3, retinal (X-arrestin)	-0.981367	0.00199601
ANGPT4	angiopoietin 4	-0.984186	0.00998004
SIGLEC11	sialic acid binding Ig-like lectin 11	-0.999508	0.00998004
CASP14	caspase 14, apoptosis-related cysteine protease	-1.01131	0.00998004
ODF3	outer dense fiber of sperm tails 3	-1.03691	0.00998004
TXNDC2	thioredoxin domain containing 2 (spermatozoa)	-1.04651	0.00399202
FCAMR	Fc receptor, IgA, IgM, high affinity	-1.05465	0.00399202
PIM1	pim-1 oncogene	-1.06625	0.00399202
GPR51	G protein-coupled receptor 51	-1.06771	0.00998004
C21ORF77	chromosome 21 open reading frame 77	-1.07964	0.00998004
ABT1	activator of basal transcription 1	-1.0832	0.00399202
GGTLA1	gamma-glutamyltransferase-like activity 1	-1.09652	0.00998004
C1ORF92	chromosome 1 open reading frame 92	-1.10473	0.00399202
FLJ23342	hypothetical protein FLJ23342	-1.13599	0.00998004
FLJ31222	FLJ31222 protein	-1.14893	0.00199601
SDK1	sidekick homolog 1 (chicken)	-1.1498	0.00199601
ATP2B3	ATPase, Ca++ transporting, plasma membrane 3	-1.15224	0.00199601
LOC116143	hypothetical protein BC014022	-1.17054	0.00798403
WFDC5	WAP four-disulfide core domain 5	-1.17965	0.00199601
ZNF179	zinc finger protein 179	-1.21801	0.00199601
CHRNA4	cholinergic receptor, nicotinic, alpha polypeptide 4	-1.22549	0.00199601
KIR2DS4	killer cell immunoglobulin-like receptor, two domains, short cytoplasmic tail, 4	-1.23641	0.00998004
C8ORF31	chromosome 8 open reading frame 31	-1.24597	0.00998004
PRG1	proteoglycan 1, secretory granule	-1.25034	0.00798403
MATN2	matrilin 2	-1.27234	0.00998004
ZW10	ZW10 homolog, centromere/kinetochore protein (Drosophila)	-1.27585	0.00199601
PGLYRP1	peptidoglycan recognition protein 1	-1.28032	0.00199601
DCUN1D5	DCN1, defective in cullin neddylation 1, domain containing 5 (S. cerevisiae)	-1.31069	0.00998004
SNX24	sorting nexing 24	-1.33824	0.00199601
GPR43	G protein-coupled receptor 43	-1.34464	0.00199601
C10ORF97	chromosome 10 open reading frame 97	-1.35951	0.00998004
HBD	hemoglobin, delta	-1.36089	0.00199601
MYOZ1	myozenin 1	-1.3687	0.00998004
RBM7	RNA binding motif protein 7	-1.45986	0.00399202
TSPAN16	tetraspanin 16	-1.46815	0.00199601
FLJ23657	hypothetical protein FLJ23657	-1.47662	0.00199601
PIPPIN	RNA-binding protein pippin	-1.4788	0.00199601
HAT1	histone acetyltransferase 1	-1.48046	0.00798403
APBB1IP	amyloid beta (A4) precursor protein-binding, family B, member 1 interacting protein	-1.48813	0.00199601
USP29	ubiquitin specific protease 29	-1.48885	0.00199601
GPR35	G protein-coupled receptor 35	-1.49265	0.00199601
BRUNOL5	bruno-like 5, RNA binding protein (Drosophila)	-1.51506	0.00199601
FKBP5	FK506 binding protein 5	-1.52519	0.00199601
IFNA21	interferon, alpha 21	-1.53087	0.00199601
LST1	leukocyte specific transcript 1	-1.55027	0.00998004
ABCG4	ATP-binding cassette, sub-family G (WHITE), member 4	-1.56329	0.00199601
NCF1	neutrophil cytosolic factor 1 (47kDa, chronic granulomatous disease, autosomal 1)	-1.57203	0.00199601
POMT2	protein-O-mannosyltransferase 2	-1.57214	0.00199601
GIMAP6	GTPase, IMAP family member 6	-1.57561	0.00998004
FLJ25369	hypothetical protein FLJ25369	-1.57665	0.00998004
TFAP2E	transcription factor AP-2 epsilon (activating enhancer binding protein 2 epsilon)	-1.58063	0.00199601
IQCA	IQ motif containing with AAA domain	-1.58531	0.00998004
PRKCG	protein kinase C, gamma	-1.58736	0.00199601
FLT3LG	fms-related tyrosine kinase 3 ligand	-1.60167	0.00199601
CRSP6	cofactor required for Sp1 transcriptional activation, subunit 6, 77kDa	-1.62321	0.00199601
KIAA0773	KIAA0773 gene product	-1.64445	0.00998004
DKFZP434M131	hypothetical LOC441452	-1.66789	0.00399202
GPR45	G protein-coupled receptor 45	-1.67427	0.00998004
RARS	arginyl-tRNA synthetase	-1.68497	0.00199601
KIAA1751	KIAA1751 protein	-1.69068	0.00199601
P2RY11	purinergic receptor P2Y, G-protein coupled, 11	-1.69453	0.00998004
CEP164	KIAA1052 protein	-1.72321	0.00199601
C1ORF42	chromosome 1 open reading frame 42	-1.73154	0.00998004
CBL	Cas-Br-M (murine) ecotropic retroviral transforming sequence	-1.73259	0.00998004
LMX1A	LIM homeobox transcription factor 1, alpha	-1.74588	0.00399202
PAFAH1B2	platelet-activating factor acetylhydrolase, isoform Ib, beta subunit 30kDa	-1.74645	0.00199601
TNFRSF13C	tumor necrosis factor receptor superfamily, member 13C	-1.7564	0.00199601
CD8B1	CD8 antigen, beta polypeptide 1 (p37)	-1.75846	0.00199601
MLZE	melanoma-derived leucine zipper, extra-nuclear factor	-1.76333	0.00199601
NR2E1	nuclear receptor subfamily 2, group E, member 1	-1.77178	0.00998004
FETUB	fetuin B	-1.77758	0.00998004
KLC3	kinesin light chain 3	-1.77903	0.00998004
CARD11	caspase recruitment domain family, member 11	-1.79777	0.00199601
BMP10	bone morphogenetic protein 10	-1.80052	0.00998004
BRD8	bromodomain containing 8	-1.80305	0.00199601
DKFZP686H1423	hypothetical protein FLJ32940	-1.80844	0.00199601
HMCN2	hemicentin 2	-1.81665	0.00199601
SCN5A	sodium channel, voltage-gated, type V, alpha (long QT syndrome 3)	-1.84231	0.00199601
PTS	6-pyruvoyltetrahydropterin synthase	-1.85966	0.00998004
LOC389233	hypothetical LOC389233	-1.8708	0.00199601
KLK7	kallikrein 7 (chymotryptic, stratum corneum)	-1.87115	0.00199601
C1ORF182	chromosome 1 open reading frame 182	-1.88221	0.00199601
KIAA0999	KIAA0999 protein	-1.89447	0.00998004
LOC387915	hypothetical gene supported by AK000246	-1.89484	0.00199601
OTP	orthopedia homolog (Drosophila)	-1.89878	0.00199601
HAO1	hydroxyacid oxidase (glycolate oxidase) 1	-1.90509	0.00998004
KCNJ5	potassium inwardly-rectifying channel, subfamily J, member 5	-1.90763	0.00199601
FLJ35821	hypothetical protein FLJ35821	-1.91573	0.00998004
CNTN2	contactin 2 (axonal)	-1.92319	0.00199601
NR1H4	nuclear receptor subfamily 1, group H, member 4	-1.93289	0.00199601
RASGEF1C	RasGEF domain family, member 1C	-1.94968	0.00199601
RAX	retina and anterior neural fold homeobox	-1.94999	0.00199601
STYK1	serine/threonine/tyrosine kinase 1	-1.97848	0.00199601
MGC33367	hypothetical protein MGC32905	-1.98551	0.00199601
HIF3A	hypoxia inducible factor 3, alpha subunit	-2.01958	0.00199601
NGB	neuroglobin	-2.02071	0.00399202
SH2D4B	SH2 domain containing 4B	-2.02556	0.00998004
ACCN4	amiloride-sensitive cation channel 4, pituitary	-2.02851	0.00199601
PRKCQ	protein kinase C, theta	-2.03209	0.00199601
CABP1	calcium binding protein 1 (calbrain)	-2.04469	0.00399202
ZPBP	zona pellucida binding protein	-2.04537	0.00998004
ESAM	endothelial cell adhesion molecule	-2.04791	0.00998004
PIK3R5	phosphoinositide-3-kinase, regulatory subunit 5, p101	-2.06752	0.00399202
CDH4	cadherin 4, type 1, R-cadherin (retinal)	-2.07803	0.00998004
LOC338328	high density lipoprotein-binding protein	-2.08131	0.00199601
SLC32A1	solute carrier family 32 (GABA vesicular transporter), member 1	-2.08733	0.00399202
KIAA1086	KIAA1086	-2.10622	0.00199601
GNG7	guanine nucleotide binding protein (G protein), gamma 7	-2.14874	0.00998004
GOT1	glutamic-oxaloacetic transaminase 1, soluble (aspartate aminotransferase 1)	-2.15166	0.00199601
FSHR	follicle stimulating hormone receptor	-2.15437	0.00199601
IFNGR2	interferon gamma receptor 2 (interferon gamma transducer 1)	-2.15957	0.00199601
S100A7	S100 calcium binding protein A7 (psoriasin 1)	-2.17936	0.00199601
SFRS15	splicing factor, arginine/serine-rich 15	-2.1796	0.00199601
SEC14L4	SEC14-like 4 (S. cerevisiae)	-2.18213	0.00199601
CIDEA	cell death-inducing DFFA-like effector a	-2.18731	0.00199601
MYH2	myosin, heavy polypeptide 2, skeletal muscle, adult	-2.20976	0.00199601
KRTAP12-1	keratin associated protein 12-1	-2.2102	0.00199601
TBX10	T-box 10	-2.22825	0.00199601
CYP2U1	cytochrome P450, family 2, subfamily U, polypeptide 1	-2.246	0.00199601
ADAM7	a disintegrin and metalloproteinase domain 7	-2.26577	0.00199601
DKFZP547C195	hypothetical protein DKFZp547C195	-2.27899	0.00998004
GRP	gastrin-releasing peptide	-2.36927	0.00998004
MGC14151	hypothetical protein MGC14151	-2.38195	0.00399202
NRGN	neurogranin (protein kinase C substrate, RC3)	-2.3854	0.00199601
IGLV6-57	immunoglobulin lambda variable 6-57	-2.40424	0.00199601
RASGRP4	RAS guanyl releasing protein 4	-2.41986	0.00199601
C2ORF26	chromosome 2 open reading frame 26	-2.42139	0.00399202
NALP5	NACHT, leucine rich repeat and PYD containing 5	-2.42441	0.00998004
C1ORF177	chromosome 1 open reading frame 177	-2.44685	0.00998004
CEP192	centrosomal protein 192 kDa	-2.46798	0.00199601
PDE6B	phosphodiesterase 6B, cGMP-specific, rod, beta (congenital stationary night blindness 3, autosomal dominant)	-2.49434	0.00399202
ZNF502	zinc finger protein 502	-2.49434	0.00998004
NMES1	normal mucosa of esophagus specific 1	-2.52196	0.00998004
ATG9B	ATG9 autophagy related 9 homolog B (S. cerevisiae)	-2.5258	0.00199601
EBF2	early B-cell factor 2	-2.54771	0.00199601
CYP17A1	cytochrome P450, family 17, subfamily A, polypeptide 1	-2.56162	0.00399202
LOC339778	hypothetical protein LOC339778	-2.58286	0.00199601
DIAPH1	diaphanous homolog 1 (Drosophila)	-2.60066	0.00199601
RNF183	ring finger protein 183	-2.61288	0.00199601
FLJ13941	hypothetical protein FLJ13941	-2.63384	0.00199601
HSPBAP1	HSPB (heat shock 27kDa) associated protein 1	-2.63924	0.00199601
WDR44	WD repeat domain 44	-2.66141	0.00998004
UBE2B	ubiquitin-conjugating enzyme E2B (RAD6 homolog)	-2.66378	0.00199601
RNF148	ring finger protein 148	-2.67249	0.00998004
KIAA1826	KIAA1826 protein	-2.74135	0.00998004
OR2J2	olfactory receptor, family 2, subfamily J, member 2	-2.83487	0.00998004
MLLT2	myeloid/lymphoid or mixed-lineage leukemia (trithorax homolog, Drosophila); translocated to, 2	-2.85181	0.00199601
MLR2	ligand-dependent corepressor	-2.86379	0.00199601
LOC116123	hypothetical protein BC014341	-2.88991	0.00199601
TANK	TRAF family member-associated NFKB activator	-2.89627	0.00199601
MGC35366	hypothetical protein MGC35366	-2.89836	0.00199601
NXF3	nuclear RNA export factor 3	-2.91005	0.00998004
DDN	dendrin	-2.92758	0.00199601
ZNF259	zinc finger protein 259	-2.95633	0.00998004
NLGN3	neuroligin 3	-2.98552	0.00199601
CHRNB1	cholinergic receptor, nicotinic, beta polypeptide 1 (muscle)	-3.00979	0.00199601
GDAP1L1	ganglioside-induced differentiation-associated protein 1-like 1	-3.0416	0.00199601
FKBP6	FK506 binding protein 6, 36kDa	-3.10807	0.00199601
OGT	O-linked N-acetylglucosamine (GlcNAc) transferase (UDP-N-acetylglucosamine:polypeptide-N-acetylglucosaminyl transferase)	-3.17566	0.00998004
FAM90A1	family with sequence similarity 90, member A1	-3.20927	0.00199601
CACNG2	calcium channel, voltage-dependent, gamma subunit 2	-3.21436	0.00199601
DNASE1L3	deoxyribonuclease I-like 3	-3.3343	0.00199601
PGRMC1	progesterone receptor membrane component 1	-3.42969	0.00798403
GTPBP10	GTP-binding protein 10	-4.29551	0.00199601
LOC389633	similar to FLJ10408 protein	-4.42489	0.00199601
INSL3	insulin-like 3 (Leydig cell)	-5.3652	0.00998004
GALR2	galanin receptor 2	-5.44224	0.00199601
TRIM50C	tripartite motif-containing 50C	-5.80636	0.00199601
